# Supplementary material for: Allosteric control of dynamin-related protein 1 through a disordered C-terminal Short Linear Motif
Source: Nat Commun. 2024 Jan 2;15:52. doi: 10.1038/s41467-023-44413-6 (PMC10761769; doi:10.1038/s41467-023-44413-6)
Supplement: Supplementary file 10 — Source Data [file 41467_2023_44413_MOESM10_ESM.xlsx]

## Sheet: Fig. 1c
	Ring diameter
			Top panel							Bottom panel
			Range (nm)							Range (nm)
		WT + GMP-PCP		CT+ +GMP-PCP					ΔCT4 + GMP-PCP		ΔCT6 + GMP-PCP
	No. of particles	0	>20	0					2	>20	10
		0	20-25	1					25	20-25	48
		0	26-30	0					43	26-30	84
		4	31-35	0					26	31-35	92
		10	36-40	5					7	36-40	38
		22	41-45	22					7	41-45	26
		24	46-50	27					0	46-50	9
		16	51-55	19					0	51-55	6
		7	56-60	11					0	56-60	3
		1	60+	6					0	60+	1
	Total no. of particles	84		91				Total no. of particles	110		317
	% of total	0	>20	0				% of total	0.0181818	>20	0.0315457
		0	20-25	0.010989					0.227273	20-25	0.15142
		0	26-30	0					0.390909	26-30	0.264984
		0.047619	31-35	0					0.236364	31-35	0.290221
		0.119048	36-40	0.0549451					0.0636364	36-40	0.119874
		0.261905	41-45	0.241758					0.0636364	41-45	0.0820189
		0.285714	46-50	0.296703					0	46-50	0.0283912
		0.190476	51-55	0.208791					0	51-55	0.0189274
		0.0833333	56-60	0.120879					0	56-60	0.00946372
		0.0119048	60+	0.0659341					0	60+	0.00315457
		1		1					1		1
	n value	84		91				n value	110		317
	Mean	46.881		49.4945				Mean	29.2182		32.4227
	SD	6.8061		6.91917				SD	5.67528		7.90757
	SEM	0.742606		0.725327				SEM	0.541117		0.444133

## Sheet: Fig. 1d
	Helical length
		Range (nm)		WT		CT+
	No. of particles	< 50		0		1
		50-100		44		12
		101-150		62		40
		151-200		13		33
		201-250		3		22
		251-300		2		11
		301-350		0		4
		351-400		0		8
		401+		0		3
	Total no. of particles			124		134
	% of total	< 50		0		0.00746269
		50-100		0.354839		0.0895522
		101-150		0.5		0.298507
		151-200		0.104839		0.246269
		201-250		0.0241935		0.164179
		251-300		0.016129		0.0820896
		301-350		0		0.0298507
		351-400		0		0.0597015
		401+		0		0.0223881
				1		1
	n value			124		134
	Mean			118.621		192.336
	SD			39.0486		104.887
	SEM			3.50666		9.06082

## Sheet: Fig. 3c
Basal GTPase activity
	Rep - 1	Rep - 2	Rep - 3	Mean	SEM
ΔCT6	7.8	8		7.9	0.1
ΔCT4	7.4	7.2		7.3	0.1
WT	2.2	2.5	2.4	2.4	0.1
CT+	1.9	1.9		1.9	0
CL-stimulated GTPase activity
	Rep - 1	Rep - 2	Rep - 3	Rep - 4	Rep - 5	Mean	SEM
ΔCT6	49	45.4				47.2	1.8
ΔCT4	37.2	36.6				36.9	0.3
WT	33.4	31	31.8	31.6	33.4	32.2	0.5
CT+	19.6	18				18.8	0.8

## Sheet: Fig. 4b
WT		CT+		ΔCT4		ΔCT6
no	yes	no	yes	no	yes	no	yes
14.069	11.52	11.205	10.954	10.778	9.906	13.847	18.204
15.405	26.269	23.015	11.146	11.035	10.396	14.3	18.57
15.563	41.322	33.806	12.023	11.217	10.419	15.973	19.438
16.029		34.683	12.714	11.222	10.558	16.71	22.475
16.098		38.112	13.619	11.361	10.606	16.878	23.06
18.197		42.439	13.946	11.518	11.177	18.184	23.684
18.322		49.707	14.196	11.609	11.514	18.523	23.917
18.457		53.164	14.717	11.751	11.691	19.571	24
18.538		56.072	15.075	12.147	11.932	20.853	27.099
19.546		56.803	16.659	12.23	11.994	21.046	30.885
20.376		57.318	16.822	12.326	12.085	21.53
20.405		61.84	17.278	12.449	12.284	21.617
20.525		62.932	17.803	13.659	12.45	22.214
21.075		66.887	18.357	14.2	12.515	23.087
21.343		67.825	18.537	14.548	12.529	23.168
21.766		68.426	18.699	14.813	12.876	23.225
22.374		72.22	19.035	14.844	12.902	23.347
22.651		72.271	20.233	14.897	13.786	23.59
22.948		74.625	20.957	15.088	13.815	23.997
23.169			21.345	15.124	14.291	24.346
23.738			21.528	15.13	14.906	24.351
24.262			21.649	15.259	15.679	25.014
24.461			21.848	15.915	15.889	25.695
24.57			21.896	16.082	16.074	25.922
24.757			21.976	16.72	16.091	26.196
24.795			22.987	17.34	16.834	26.273
25.035			23.581	17.626	17.092	26.615
25.145			24.411	18.266	17.342	26.741
26.416			24.433	18.39	17.408	27.094
27.041			24.575	19.381	18.091	27.573
27.312			25.28	19.478	18.408	27.758
27.379			26.769	20.021	20.28	28.013
27.774			26.937	20.58	21.021	28.299
28.597			27.043	20.627	21.753	28.447
29.222			27.465	20.878	22.534	28.472
30.048			27.548	21.251	23.7	28.599
30.048			27.854	21.424	24.14	29.286
30.283			27.855	21.43	25.511	29.543
30.496			28.328	21.551	26.064	29.603
30.529			28.746	21.611	27.396	29.81
30.724			29.753	22.015	32.06	30.471
31.968			29.757	22.995		30.575
32.027			30.342	23.938		30.667
33.065			30.704	24.462		30.724
33.355			30.724	25.427		31.394
33.43			30.878	25.788		32.806
33.758			31.462	26.116		32.853
34.77			31.706	26.575		33.107
35.338			31.722	26.617		33.158
35.873			31.885	26.94		33.24
36.315			32.772	27.19		34.08
36.449			32.872	27.35		34.189
37.418			32.985	27.432		34.535
39.173			33.165	28.12		35.105
41.506			33.224	29.423		35.481
42.01			33.67	31.27		35.799
42.01			33.93	34.526		36.246
43.035			33.945	34.648		36.625
43.573			34.863	35.282		37.394
44.475			35.334	35.386		38.422
44.556			35.339	38.087		39.202
44.626			35.424	38.979		39.287
46.354			35.8	42.81		39.287
46.899			36.084	43.183		39.454
47.677			37.422	43.245		40.178
47.796			37.819	44.073		40.949
47.844			38.349	44.234		40.99
48.108			39.01	44.448		41.856
48.139			40.447	44.727		42.247
48.575			40.595	49.368		42.288
48.675			40.702	51.153		42.417
48.87			41.293	51.675		45.257
51.043			42.579	53.28		48.651
51.177			45.273	54.252		49.064
51.436			45.514	54.524		49.208
51.652			47.64	55.016		49.208
52.431			48.742	56.186		50.111
52.828			48.877	65.655		54.939
52.839			49.057			55.499
52.994			49.375			56.162
53.49			50.501			58.619
53.492			51.723			61.579
54.152			52.024			62.39
55.878			52.239			66.54
56.456			52.391			66.829
56.708			52.743
56.85			53.076
62.643			53.92
65.436			55.229
65.895			55.273
68.715			56.248
69.485			57.876
72.148			58.381
			58.541
			61.224
			61.958
			65.068
			66.893
			67.847
			68.638
			69.942
			72.744
			73.015
			74.009

## Sheet: Fig. 5a
Drp1:GIPC-1
	WT - Rep 1	WT - Rep 2	ΔCT6 - Rep 1	ΔCT6 - Rep 2	CT+ - Rep 1	CT+ - Rep 2
1:0	28.7	30.3	31.3	31.9	8.2	8.6
1:1	3.8	3.8	14.8	15	2	2.1
1:2	2	2.4	10	10.4	2	2.2
1:4	1.4	1.8	10	10.2	2.2	3.2

## Sheet: Fig. 5b
Drp1:GIPC-1
	WT - Rep 1	WT - Rep 2	ΔCT6 - Rep 1	ΔCT6 - Rep 2	CT+ - Rep 1	CT+ - Rep 2
1:0	97.3	102.7	99	101	97.6	102.4
1:1	12.9	12.9	46.9	47.5	23.8	25
1:2	6.7	8.1	31.7	32.9	23.8	26.2
1:4	4.7	6.1	31.7	32.3	26.1	38.1

## Sheet: Fig. 5f
WT+GIPC-1	WT
30.2326	2.85714
30	2.63158
42.5532	3.22581

## Sheet: Fig. 6b
% cells with fragmented mitochondria
	Rep 1	Rep 2
Empty vector	9.6	9.5
WT	89.9	90.9
ΔCT4		13.3
ΔCT6		10
CT+	41.3	44.8

## Sheet: Fig. 6c
Connectivity (total network length/#skeletons)
Empty	CT+	WT
172.795	71.0577	32.2923
130.879	71.9861	20.1624
143.296	65.1071	30.41
117.8	26.9211	15.7555
132.931	97.421	29.3571
153.758	98.25
107.308
109.4

## Sheet: Fig. 6d
Peroxisomal circularity
	Empty Vector	WT	ΔCT4	ΔCT6	CT+
	n=50	n=53	n=53	n=55	n=54
	0.49516	1.07789	0.617547	0.816378	0.710507
	0.71353	1.0014	0.612507	0.835429	0.740711
	0.566668	0.98499	0.827602	0.758121	0.824101
	0.623712	1.02965	0.794726	0.948159	0.784976
	0.684717	0.907625	0.570285	0.801	0.697682
	0.574368	0.973662	0.584092	0.775239	0.563716
	0.639844	0.845483	0.666812	0.803592	0.822258
	0.613384	0.881585	0.691562	0.698918	0.730997
	0.630623	0.900772	0.775692	0.826716	0.762948
	0.641806	0.901115	0.702049	0.821569	0.859416
	0.562777	1.05511	0.794121	0.823002	0.687641
	0.635463	1.12934	0.687349	1.04885	0.78905
	0.588557	1.01533	0.715217	0.868476	0.839217
	0.574189	1.10742	0.677534	0.77851	0.692739
	0.496618	0.874894	0.711787	0.761213	0.775703
	0.728578	0.992307	0.649715	0.932335	0.765511
	0.577293	0.930712	0.812428	0.669476	0.756656
	0.638535	0.86202	0.931712	0.732699	0.836377
	0.584754	0.851068	0.724055	0.8241	0.795802
	0.651453	0.790959	0.690763	0.929199	0.831047
	0.635045	0.71301	0.811805	0.809762	0.767951
	0.592823	0.928372	0.79337	0.548305	0.824006
	0.6512	0.921793	0.627965	0.549597	0.773083
	0.633534	0.90327	0.712437	0.726544	0.779663
	0.643334	0.822925	0.812877	0.685165	0.670056
	0.654174	1.20993	0.591233	0.668708	0.688313
	0.657824	1.01025	0.596031	0.768913	0.665581
	0.720005	0.839661	0.691777	0.754178	0.819303
	0.69286	0.854795	0.741104	0.803194	0.766981
	0.585514	0.978473	0.797949	0.705685	0.683085
	0.706245	0.908865	0.723276	0.657892	0.869607
	0.585211	0.873082	0.581065	0.673636	0.839474
	0.655583	0.820996	0.603155	0.645114	0.743199
	0.620928	0.749294	0.670616	0.633952	0.880211
	0.665809	0.852113	0.690008	0.749132	0.791772
	0.733308	0.785983	0.698684	0.689415	0.788354
	0.577179	1.0783	0.622017	0.645567	0.742671
	0.563843	0.89878	0.562911	0.758009	0.846411
	0.560993	1.10137	0.594137	0.745977	0.695609
	0.567378	1.12474	0.658696	0.662056	0.813232
	0.574656	1.1023	0.665255	0.815247	0.79809
	0.67487	1.05027	0.615026	0.739987	0.760356
	0.805293	0.850078	0.62541	0.747623	0.734119
	0.707936	0.870383	0.669972	0.740906	0.834291
	0.664739	0.922203	0.541342	0.767145	0.790721
	0.705678	0.817607	0.610387	0.702614	0.74086
	0.614193	0.845109	0.626978	0.674945	0.973167
	0.769171	1.06233	0.496409	0.628	0.736158
	0.543709	1.05789	0.581801	0.587603	0.899777
	0.694466	1.06334	0.589039	0.568585	0.832819
		1.11355	0.689985	0.746664	1.03443
		0.998766	0.585905	0.658587	0.832813
		1.07647	0.693386	0.606453	0.722978
				0.693194	0.73106
				0.632372

[truncated: 12 more sheets: Fig. S2b, Fig. S6b, Fig. S6e, Fig. S6f, Fig. S8a, Fig. S8b, Fig. S10a, Fig. S11a, Fig.S13b, Fig. S13c, Fig. S15b, Fig. S15d]
